# Supplementary material for: UL56 Is Essential for Herpes Simplex Virus-1 Virulence In Vivo but Is Dispensable for Induction of Host-Protective Immunity
Source: Vaccines (Basel). 2024 Jul 25;12(8):837. doi: 10.3390/vaccines12080837 (PMC11359923; doi:10.3390/vaccines12080837)
Supplement: Supplementary file 1 [file vaccines-12-00837-s001.zip]

Archive with 3 entries (2 files):
- Data Tongmuang Vaccines 2024.xlsx
- __MACOSX/
- __MACOSX/._Data Tongmuang Vaccines 2024.xlsx
