# Supplementary material for: UL56 Is Essential for Herpes Simplex Virus-1 Virulence In Vivo but Is Dispensable for Induction of Host-Protective Immunity
Source: Vaccines (Basel). 2024 Jul 25;12(8):837. doi: 10.3390/vaccines12080837 (PMC11359923; doi:10.3390/vaccines12080837)
Supplement: Supplementary file 1 [file vaccines-12-00837-s001.zip › Data Tongmuang Vaccines 2024.xlsx]

## Sheet: Figure 1c
SC16				DUL56				Revertant
0.036693	0.039248	0.038876	0.041009	0.040498	0.040459	0.039474	0.040615	0.039101	0.037995	0.03725	0.036271
0.036633	0.038634	0.037595	0.038703	0.038268	0.040423	0.040745	0.216353	0.100875	0.077436	0.038015	0.036498
0.205717	0.038685	0.095461	0.038622	0.052905	0.248513	0.108449	0.124811	0.1887	0.266973	0.159861	0.202365
1.19999	0.834169	0.692106	1.16308	0.926692	0.98428	1.1622	0.93605	1.29958	1.35964	1.34806	1.54446
1.68462	2.37335	2.1493	1.84578	1.95881	2.22323	1.76822	2.30088	2.46243	2.73721	2.55557	2.14052

## Sheet: Figure 2b
Days post infection	SC16					UL56					Revertant
4	22.9	22.4	19.4	11.2	8.8	7.6	10.6	9.9	10.6	10.1	11.2	10.6
5	144.7	94.7	88.8	71.2	64.7	11.8	15.3	10.1	11.8	10.6	9.4	10.1
6	203.5	171.2	141.2	111.8	95.9	11.2	83.5	3.5	8.2	6.5	102.4	66.5
7	206.5	177.6	117.1	115.3	96.5	7.6	68.8	1.2	6.5	6.5	110	82.9
8	200.2	191.8	162.9	131.8	97.6	9.4	59.4	1.2	6.5	6.5	132.4	51.8
9	261.8	234.7		148.8	96.5	5.3	24.1	1.8	5.3	1.8	130	45.9
10		233.5			99.4	2.9	18.8	1.2	1.8	1.2	87.6	40.6

## Sheet: Figure 3b
Days post SC16 infection	C57BL/6 controls	C57BL/6	Il1rl2-/-
9	1
8	1
8	1
13		0
13		0
13		0
13		0
13			0
13			0
13			0
13			0

## Sheet: Figure3c
				D0	D1	D2	D3	D4	D5	D6	D7	D8	D9	D10	D11	D12	D13
				2021-04-14	2021-04-15	2021-04-16	2021-04-17	2021-04-18	2021-04-19	2021-04-20	2021-04-21	2021-04-22	2021-04-23	2021-04-24	2021-04-25	2021-04-26	2021-04-27
IL36RNJ	Memory-UL56 03/31 /2021	Pictures at day 7	SC16 4/14/2021	100	98.783	97.8195	97.9716	100.101	96.5517	94.929	95.0811	95.8925	95.0811	96.9067	96.9067	98.2759	108.469
IL36RNJ	Memory-UL56 03/31 /2021	Pictures at day 7	SC16 4/14/2021	100	99.9536	101.113	100.417	102.412	99.9536	98.7013	99.026	97.7737	98.7477	98.2375	98.5622	100.51	97.9592
IL36RNJ	Memory-UL56 03/31 /2021	Pictures at day 7	SC16 4/14/2021	100	100.815	102.013	101.246	103.068	102.061	99.6165	99.3289	98.8495	98.8495	99.5686	101.055	100.575	96.2608
IL36RNJ	Memory-UL56 03/31 /2021	Pictures at day 7	SC16 4/14/2021	100	100.685	100	100.44	100.929	99.6577	97.066	97.9462	97.6039	97.066	97.8484	99.1198	98.3863	93.8386
C57BL/6NJ	Memory-UL56 03/31 /2021	Pictures at day 7	SC16 4/14/2021	100	98.8212	100.295	97.053	98.8212	96.2672	94.6464	93.9587	92.5835	93.4185	94.0079	94.057	94.4008	96.6601
C57BL/6NJ	Memory-UL56 03/31 /2021	Pictures at day 7	SC16 4/14/2021	100	95.1451	95.996	95.996	100.25	95.7958	95.1952	98.0981	97.3974	98.5485	98.7988	100.15	100.601	99.4494
C57BL/6NJ	Memory-UL56 03/31 /2021	Pictures at day 7	SC16 4/14/2021	100	98.6384	100.605	96.823	99.7479	97.3777	98.6384	99.0923	99.294	99.7479	100.353	98.8401	99.7479	100.101
C57BL/6NJ	Memory-UL56 03/31 /2021	Pictures at day 7	SC16 4/14/2021	100	98.3415	98.7805	95.9512	94	97.7561	94.878	96.6829	98.1951	98	98.1463	98	98.1951	96.8293
C57BL/6NJ	Memory-Controls 03/31 /2021		SC16 4/14/2021	100	102.114	101.748	101.829	104.309	100.366	90.813	87.9268	79.7561
C57BL/6NJ	Memory-Controls 03/31 /2021		SC16 4/14/2021	100	101.009	101.304	99.5374	97.8133	95.8368	82.6745	77.0395
C57BL/6NJ	Memory-Controls 03/31 /2021		SC16 4/14/2021	100	101.176	101.785	99.7566	100.609	99.2292	89.8174	75.213

## Sheet: Figure 3d
			D3	D4	D5	D6	D7	D8
			2021-04-17	2021-04-18	2021-04-19	2021-04-20	2021-04-21	2021-04-22
IL36RNJ	Memory-UL56 03/31 /2021	SC16 4/14/2021	13.26	12.14	10.99	9.18	5.47	4.59
IL36RNJ	Memory-UL56 03/31 /2021	SC16 4/14/2021	10.72	9.39	8.44	6.05	4.69	3.09
IL36RNJ	Memory-UL56 03/31 /2021	SC16 4/14/2021	11.3	5.68	4.53	3.63	3.52	1.89
IL36RNJ	Memory-UL56 03/31 /2021	SC16 4/14/2021	12.76	8.16	5.51	2.89	4.99	2.74
C57BL/6NJ	Memory-UL56 03/31 /2021	SC16 4/14/2021	8.97	7.69	3.71	3.86	2.63	1.3
C57BL/6NJ	Memory-UL56 03/31 /2021	SC16 4/14/2021	11.13	6.8	3.67	2.79	2.39	2.28
C57BL/6NJ	Memory-UL56 03/31 /2021	SC16 4/14/2021	13.14	8.82	4.17	4.15	2.39	1.99
C57BL/6NJ	Memory-UL56 03/31 /2021	SC16 4/14/2021	10.66	6.78	6.41	4.17	2.98	0.72
C57BL/6NJ	Memory-Controls 03/31 /2021	SC16 4/14/2021	12.3	14.33	32.89	111.51	106.71	120.32	mori
C57BL/6NJ	Memory-Controls 03/31 /2021	SC16 4/14/2021	41.5	210.53	246.26	251.92	297.79	mori
C57BL/6NJ	Memory-Controls 03/31 /2021	SC16 4/14/2021	20.71	35.05	84.65	133.52	161.04	mori

## Sheet: Figure 4b
Days post SC16 infection	C57BL/6 controls	C57BL/6	Il1rap-/-
7	1
9	1
7	1
9	1
16		0
16		0
16		0
16			0
16			0
16			0
16			0
16			0

## Sheet: Figure 4c
			D0	D1	D2	D3	D4	D5	D6	D7	D8	D9	D10	D11	D12	D13	D14	D15	D16
	1st infection	2nd infection	2021-08-11	2021-08-12	2021-08-13	2021-08-14	2021-08-15	2021-08-16	2021-08-17	2021-08-18	2021-08-19	2021-08-20	2021-08-21	2021-08-22	2021-08-23	2021-08-24	2021-08-25	2021-08-26	2021-08-27
C57BL/6J	Controls	SC16	100	101.718	103.106	101.785	94.6464	87.1117	71.0509			0	0	0	0	0	0	0	0
	Controls	SC16	100	98.9647	97.0158	100.244	97.6857	93.179	89.2205	92.7527	96.2241	#VALUE!	0	0	0	0	0	0	0
	Controls	SC16	100	98.1707	99.6951	101.28	92.3171	87.5	76.4024			0	0	0	0	0	0	0	0
	Controls	SC16	100	103.649	106.031	110.648	104.393	95.9792	96.4259	91.4371	85.6292	#VALUE!	0	0	0	0	0	0	0
C57BL/6NJ	UL56	SC16	100	100.67	100.894	101.508	104.916	100.503	100.335	101.117	98.4916	99.7207	104.804	102.346	104.022	107.821	108.994	108.939	0
	UL56	SC16	100	100.413	99.7933	101.189	104.444	103.928	101.964	103.256	100.517	103.514	106.873	104.341	104.703	106.977	106.77	107.597	0
	UL56	SC16	100	99.6198	103.485	104.753	106.527	105.45	103.676	103.802	102.471	102.471	101.458	101.141	102.788	103.105	103.485	102.408	0
Il1rapN11J	UL56	SC16	100	99.0249	100.65	100.108	103.629	99.7291	98.8082	99.5666	99.2958	100.758	100.758	101.625	103.196	103.034	104.117	103.954	0
	UL56	SC16	100	97.0353	100.855	102.166	103.877	100.912	100.855	101.368	102.109	103.079	102.737	100.285	103.478	103.649	106.328	104.789	0
	UL56	SC16	100	98.2902	99.6373	101.347	100.57	98.2902	97.8756	100.518	98.9119	100.466	98.9119	98.9119	101.14	101.451	103.886	104.249	0
	UL56	SC16	100	98.026	98.2338	100.519	100.416	100.468	98.2338	99.9481	99.3247	99.1688	100.831	99.3247	100.26	99.7403	101.61	100.883	0
	UL56	SC16	100	99.7897	101.735	102.103	104.206	100.053	100	101.735	101.788	105.152	102.313	103.47	105.047	103.47	107.729	104.522	0

## Sheet: Figure4d
			D3	D4	D5	D6	D7	D8	D9
	1st infection	2nd infection	2021-08-14	2021-08-15	2021-08-16	2021-08-17	2021-08-18	2021-08-19	2021-08-20
C57BL/6J	Controls	SC16	Hair				mori
	Controls	SC16	5.16	33.39	67.5	86.25	84.84	84.04	dead
	Controls	SC16	Hair				mori
	Controls	SC16	Hair						mori
C57BL/6NJ	UL56	SC16	7.52	6.06	3.35	2.8	2.15	1.33
	UL56	SC16	7.93	7.83	7.68	3.63	3.36	3.12
	UL56	SC16	Hair	Hair
Il1rapN11J	UL56	SC16	8.27	7.4	7.11	6.22	6.13	4.84
	UL56	SC16	7.51	Hair
	UL56	SC16	7.54	Hair
	UL56	SC16	7.28	3.51	3.01	3.01	2.92	2.61
	UL56	SC16	9.84	8.51	8.31	7.72	3.7	2.95

## Sheet: Figure 5a
Days post infection	C57BL/6							Il1rap-/-
1	101.22	103.08	102.99	101.47	103.46	102.45	101.49	101.27	101.78	98.98	100.91	100.51	100.33	100.09
2	98.69	104.56	100.59	101.1	100.7	97.81	101.15	100.61	101.07	100.33	99.7	98.68	100.17	102.08
3	100.04	105.01	99.41	101.94	102.71	99.29	100.82	100.55	102.96	100.57	102.13	98.25	100.62	101.63
4	100.17	104.76	100.69	101.26	100.8	99.59	100.38	103.15	103.77	99.8	104.92	99.42	102.6	101.04
5	99.96	103.13	98.63	101.26	100.25	98.62	98.13	100.61	101.48	99.35	101.26	100.16	100.5	100.77
6	99.32	103.77	101.22	102.41	102.76	101.17	100.19	101.44	102.8	99.55	101.74	99.46	100.7	100.86
7	98.82	103.52	99.9	100.63	101.6	99.75	99.28	101.77	102.45	99.35	101.74	100	102.02	100.77
8	96.75	104.27	100.15	101.99	102.76	100.76	101.68	102.38	102.55	99.02	101	99.73	100.41	100.95
9	101.39	103.57	100.54	102.36	103.86	100.87	102.45	101.22	103.87	99.14	100.74	99.03	100.74	100.54
10	100.38	103.42	99.51	101.57	102.15	101.83	103.12	102.87	104.13	98.98	100.61	99.46	101.78	101.04
11	102.66	103.27	100.05	103.73	106.11	102.45	106.95	105.75	104.23	98.65	103	100.74	102.98	102.44
12	103.04	103.72	98.97	104.88	107.21	104.53	106.38	103.65	105.2	98.65	103.44	99.07	102.73	104.98
13	102.15	104.91	101.67	105.04	104.76	102.95	104.12	104.31	104.54	99.31	102.87	99.03	103.14	103.71
14	99.24	100.55	94.91	103.57	102.96	99.64	105.85	101.6	102.65	98.12	102.65	96.07	101.49	101.22
15	98.02	98.61	95.35	99.69	98.85	96.69	102.11	98.62	100.82	97.14	102.31	95.57	100.91	101.86
16	99.7	100.69	96.47	101.78	101.15	98.68	103.5	100.17	102.7	97.76	103.65	98.72	102.15	102.26
17	102.32	100.1	97.85	100.94	101.65	101.07	101.92	101.71	103.52	98.04	102.65	99.34	103.93	100.81
18	101.82	100.3	98.68	101.1	101.4	100.82	102.73	103.81	103.98	99.35	102.78	98.95	103.14	102.76
19	102.36	99.31	99.12	101.42	100.95	100.25	102.88	102.21	104.08	99.88	102.31	99.34	103.6	103.58
20	101.82	100.89	100.1	102.15	100.5	102.55	103.17	103.04	104.79	100.94	104.22	99.46	104.5	103.17
21	101.01	101.29	99.51	101.68	101.7	101.17	101.63	101.55	104.03	100.29	103.26	99.42	103.22	103.53
22	100.8	102.58	101.27	104.46	103.96	103.41	105.23	102.54	105.81	100	106.22	100.35	104.67	104.03
23	98.9	102.58	101.86	104.36	101.75	104.43	106.04	103.15	106.63	100.33	104.48	103.62	105.58	103.53
24	100.42	100	100.24	102.83	100.95	102.19	103.26	102.65	106.42	99.96	104.74	98.56	105.21	103.94
27	100	105.85	105.68	109.66	104.76	107.79	108.49	105.86	108.36	102.49	106.22	100.16	105.87	107.42
28	102.03	107.59	106.12	107.51	104.91	107.69	109.45	106.41	110.3	105.26	109.83	101.79	107.02	108.69
29	102.28	109.82	105.97	111.08	104.61	108.71	109.35	106.85	110.3	103.59	108.79	102.06	105.33	110.23
30	102.62	109.28	107.93	109.4	106.11	108.51	108.3	108.18	109.89	102.41	107.79	102.49	107.69	111.41
31	100.97	109.33	107.35	111.76	108.02	108.76	109.93	106.35	110.6	103.39	110.35	103.93	108.76	110.82

## Sheet: Figure 5b
Days post SC16	C57bl/6							Il1rap-/-
3	6.59	7.59	6.69	6.81	7.51	9.99		8.85	5.7	5.59	7.67	6.83	5.38	9.68
4	5.96	4.31	3.56	5.84	3.73	7.01		9.11	4.27	6.17	4.72	5.78	3.61	10.48
5	4.41	2.77	3.63	3.5	1.92	6.43		7.11	1.9	5.51	4.04	4.44	3.21	6.38
6	2.6	1.36	2.03	1.9	1.59	2.17		6.56	1.58	3.72	2.62	2.47	2.65	3.34
7	1.63	0.53	0.69	0.74	0.82	1.16		1.88	0.47	1.35	1.45	1.67	1.05	2.07
8	1.05	0.13	0.48	0.49	0.23	0.63		1.75	0.37	1.18	0.56	0.75	0.47	1.31

[truncated: 3 more sheets: Figure 6b, Figure 6c, Figure 6d]
